# Supplementary material for: Novel object recognition in the dorsomedial and ventral hippocampus of young domestic chicks (Gallus gallus)
Source: Brain Struct Funct. 2026 Feb 2;231(2):21. doi: 10.1007/s00429-026-03078-9 (PMC12864213; doi:10.1007/s00429-026-03078-9)
Supplement: Supplementary file 1 — Supplementary file1 (R 10 KB) [file 429_2026_3078_MOESM1_ESM.r]

# packages
library(tidyverse)  # readr/dplyr/ggplot2
library(rstudioapi) # for getActiveDocumentContext()

# set working directory to this script's folder
setwd(dirname(rstudioapi::getActiveDocumentContext()$path))

# read data (UTF-8)
behav <- read_csv("Behaviour_2025.csv")

glimpse(behav)

## =========================
## MANOVA ASSUMPTIONS CHECK
## =========================

# ---- Packages (install if missing, then load) ----
needed <- c("tidyverse", "MVN", "biotools", "car", "effectsize")

to_install <- needed[!sapply(needed, requireNamespace, quietly = TRUE)]
if (length(to_install)) install.packages(to_install, dependencies = TRUE)

invisible(lapply(needed, library, character.only = TRUE))


# ---- Ensure grouping variables are factors ----
behav <- behav %>%
  mutate(
    group = factor(group),     # control / experimental
    sex   = factor(sex)        # male / female
  )

# ---- Select DVs for MANOVA ----

dvs <- behav %>%
  dplyr::select(approach_latency, pecks, distance_to_object, eye_use_index)


# Quick sanity check
stopifnot(all(sapply(dvs, is.numeric)))


# =======================
# 1) Multivariate normality
# =======================
# Mardia's test + QQ plot
mvn_res <- MVN::mvn(
  data = dvs,
  mvn_test = "mardia",   # use "hz" for Henze–Zirkler if you prefer
  descriptives = TRUE
)

# Show results
print(mvn_res)             

# QQ plot for multivariate normality
plot(mvn_res, diagnostic = "multivariate", type = "qq")

# Interpretation:
#   - p > .05 → OK; p < .05 → violation (MANOVA often robust if groups ~balanced)

# =======================
# 2) Homogeneity of covariance matrices (Box's M)
# =======================
# Use the interaction of group and sex as the grouping factor for covariance matrices
grp <- interaction(behav$group, behav$sex, drop = TRUE)

boxm_res <- biotools::boxM(dvs, grp)
boxm_res
# Interpretation:
#   - p > .05 → OK; p < .05 → violation
#   - If violated, prefer Pillai's trace in MANOVA (more robust).

# =======================
# 3) Linearity among DVs (scatterplot matrix)
# =======================
pairs(dvs, main = "Scatterplot matrix of behavioural DVs")
# Interpretation:
#   - Relationships between each pair should look roughly linear (no strong curves).


# =======================
# 4) Univariate normality (by DV)
# =======================
# Histograms
dvs %>%
  pivot_longer(everything(), names_to = "variable", values_to = "value") %>%
  ggplot(aes(value)) +
  geom_histogram(bins = 30) +
  facet_wrap(~ variable, scales = "free") +
  labs(title = "Histograms of DVs")

# Shapiro-Wilk per DV (overall)
uni_shapiro <- dvs %>%
  pivot_longer(everything(), names_to = "variable", values_to = "value") %>%
  group_by(variable) %>%
  summarise(p_value = shapiro.test(value)$p.value, .groups = "drop")
uni_shapiro
# Interpretation:
#   - p > .05 → approx normal; p < .05 → deviation from normality

# (Optional) Shapiro per group x sex cell
uni_shapiro_bycell <- behav %>%
  dplyr::select(group, sex) %>%
  bind_cols(dvs) %>%
  pivot_longer(cols = c(approach_latency, pecks, distance_to_object, eye_use_index),
               names_to = "variable", values_to = "value") %>%
  group_by(group, sex, variable) %>%
  summarise(
    p_value = if (length(value) >= 3) shapiro.test(value)$p.value else NA_real_,
    n = length(value),
    .groups = "drop"
  )
uni_shapiro_bycell


# =======================
# 5) Homogeneity of variances (univariate) via Levene's test
#    (useful for follow-up ANOVAs)
# =======================
# Test variance equality across the 4 groups formed by group x sex
behav$grp4 <- interaction(behav$group, behav$sex, drop = TRUE)

levene_approach <- car::leveneTest(approach_latency ~ grp4, data = behav)
levene_pecks    <- car::leveneTest(pecks ~ grp4, data = behav)
levene_distance <- car::leveneTest(distance_to_object ~ grp4, data = behav)
levene_eye      <- car::leveneTest(eye_use_index ~ grp4, data = behav)

levene_approach; levene_pecks; levene_distance; levene_eye
# Interpretation:
#   - p > .05 → variances equal; p < .05 → heteroscedasticity

# =======================
# Notes if assumptions are violated:
# - Use Pillai's trace in MANOVA (more robust than Wilks) when Box's M or normality is shaky.
# - Consider transforming skewed DVs (e.g., log(approach_latency + 1), sqrt(pecks + 0.5)).
# - For strong heteroscedasticity or non-normal counts (like pecks), consider a multivariate GLM
#   or run separate GLMs with appropriate families as sensitivity analyses.


# ============================
# MANOVA (Pillai only) + save
# ============================

manova_model <- manova(
  cbind(approach_latency, pecks, distance_to_object, eye_use_index) ~ group * sex,
  data = behav
)

# Multivariate: Pillai's trace (robust)
pillai <- summary(manova_model, test = "Pillai")
print(pillai)

if (!dir.exists("tables")) dir.create("tables")
readr::write_csv(
  tibble::rownames_to_column(as.data.frame(pillai$stats, check.names = FALSE), "Effect"),
  "tables/manova_multivariate_pillai.csv"
)

# Univariate follow-ups (all DVs into one CSV)
uni_tbl <- purrr::imap_dfr(summary.aov(manova_model), function(tab, dv) {
  df <- tibble::rownames_to_column(as.data.frame(tab, check.names = FALSE), "Effect")
  df$DV <- dv
  dplyr::relocate(df, DV, .before = Effect)
})
names(uni_tbl) <- sub("Pr\\(>F\\)", "p_value", names(uni_tbl))
readr::write_csv(uni_tbl, "tables/univariate_anovas_from_manova.csv")


# --- Effect sizes for univariate follow-ups (partial eta^2, Type III) ---

# Ensure factors & orthogonal (sum-to-zero) contrasts for Type III
behav$group <- factor(behav$group, levels = c("control","experimental"))
behav$sex   <- factor(behav$sex,   levels = c("male","female"))
contrasts(behav$group) <- contr.sum(nlevels(behav$group))
contrasts(behav$sex)   <- contr.sum(nlevels(behav$sex))

# (Optional, global fallback)
options(contrasts = c("contr.sum", "contr.poly"))

# Effect sizes
if (!requireNamespace("effectsize", quietly = TRUE)) install.packages("effectsize")
library(effectsize)

vars <- c("approach_latency", "pecks", "distance_to_object", "eye_use_index")

eta_list <- purrr::map_dfr(vars, function(v) {
  fit <- lm(
    reformulate(c("group","sex","group:sex"), response = v),
    data = behav,
    contrasts = list(group = contr.sum, sex = contr.sum)
  )
  an3 <- car::Anova(fit, type = 3)  # Type III SS
  eta <- suppressMessages(effectsize::eta_squared(an3, partial = TRUE, ci = 0.95))
  tibble::as_tibble(eta) |> dplyr::mutate(DV = v, .before = 1)
})

# Save a tidy CSV
if (!dir.exists("tables")) dir.create("tables")
readr::write_csv(eta_list, file.path("tables", "effect_sizes_partial_eta2_by_dv.csv"))

# (optional) peek
eta_list


# --- Descriptive table: Group means ± SEM by Group for each DV ---

if (!dir.exists("tables")) dir.create("tables")

dvs <- c("approach_latency", "pecks", "distance_to_object", "eye_use_index")

group_means_sem <- behav %>%
  tidyr::pivot_longer(all_of(dvs), names_to = "DV", values_to = "value") %>%
  dplyr::group_by(group, DV) %>%
  dplyr::summarise(
    n    = sum(!is.na(value)),
    mean = mean(value, na.rm = TRUE),
    sd   = sd(value, na.rm = TRUE),
    sem  = sd / sqrt(n),
    .groups = "drop"
  ) %>%
  dplyr::mutate(`mean ± SEM` = sprintf("%.2f ± %.2f", mean, sem)) %>%
  dplyr::relocate(`mean ± SEM`, .after = sem)

readr::write_csv(group_means_sem, file.path("tables", "group_means_sem.csv"))


# ============================
# PLOTTING: bar plots with dots + SE (swapped colours, ticks below 0)
# ============================

library(ggplot2)
library(dplyr)

behav <- behav %>%
  mutate(group = factor(group, levels = c("control", "experimental")))

set.seed(42)

if (!dir.exists("plots")) dir.create("plots")

summary_se <- function(data, measurevar, groupvars) {
  data %>%
    group_by(across(all_of(groupvars))) %>%
    summarise(
      mean = mean(.data[[measurevar]], na.rm = TRUE),
      se   = sd(.data[[measurevar]],  na.rm = TRUE) / sqrt(n()),
      .groups = "drop"
    )
}

vars <- c("approach_latency", "distance_to_object", "pecks", "eye_use_index")

custom_cols <- c("control" = "#E79040", "experimental" = "#3C67A8")

for (v in vars) {
  stats <- summary_se(behav, v, "group")
  
  p <- ggplot(behav, aes(x = group, y = .data[[v]])) +
    geom_bar(
      data = stats,
      aes(x = group, y = mean, fill = group),
      stat = "identity", color = "black", alpha = 0.8,
      inherit.aes = FALSE
    ) +
    geom_errorbar(
      data = stats,
      aes(x = group, ymin = mean - se, ymax = mean + se),
      width = 0.2, inherit.aes = FALSE
    ) +
    geom_jitter(
      aes(fill = group),
      width = 0.15, shape = 21, size = 2.5, alpha = 0.9,
      color = "black", stroke = 0.6
    ) +
    geom_hline(yintercept = 0, color = "black") +
    labs(x = "Group", y = v, title = paste("Group differences in", v)) +
    scale_fill_manual(values = custom_cols) +
    theme_minimal(base_size = 14) +
    theme(
      legend.position   = "none",
      panel.grid.major  = element_blank(),
      panel.grid.minor  = element_blank(),
      axis.line.x       = element_blank(),
      axis.line.y       = element_line(color = "black"),
      axis.ticks.x      = element_blank(),
      axis.ticks.y      = element_line(color = "black")
    )
  
  # --- custom x-axis ticks at y = 0, drawn DOWNWARDS ---
  rng <- range(behav[[v]], na.rm = TRUE)
  tick_len <- (rng[2] - rng[1]) * 0.01
  if (!is.finite(tick_len) || tick_len <= 0) tick_len <- 0.05
  
  tick_df <- stats %>%
    mutate(x = as.numeric(group),
           y0 = 0,
           y1 = -tick_len)
  
  p <- p + geom_segment(
    data = tick_df,
    aes(x = x, xend = x, y = y0, yend = y1),
    inherit.aes = FALSE
  )
  
  # ---- CHOOSE exactly one y-scale (prevents the warning) ----
  if (v == "eye_use_index") {
    p <- p +
      scale_y_continuous(
        limits = c(NA, 1),
        breaks = c(0, 0.5, 1),
        expand = expansion(mult = c(0.02, 0.02))
      ) +
      geom_hline(yintercept = 0.5, linetype = "dashed", color = "black", linewidth = 1)
  } else {
    p <- p +
      scale_y_continuous(expand = expansion(mult = c(0.02, 0.05)))
  }
  
  ggsave(paste0("plots/", v, ".pdf"), plot = p, width = 5, height = 4, device = "pdf")
}
