# Supplementary material for: Novel object recognition in the dorsomedial and ventral hippocampus of young domestic chicks (Gallus gallus)
Source: Brain Struct Funct. 2026 Feb 2;231(2):21. doi: 10.1007/s00429-026-03078-9 (PMC12864213; doi:10.1007/s00429-026-03078-9)
Supplement: Supplementary file 2 — Supplementary file2 (R 20 KB) [file 429_2026_3078_MOESM2_ESM.r]

# ============================================
# Behaviour Part 2 — EthoVision-tracked analysis (DISTANCE ONLY)
# ============================================

# Packages
library(tidyverse)
library(afex)        # RM-ANOVA
library(emmeans)     # post hocs
library(effectsize)  # effect sizes
library(rstudioapi)
library(grid)        # for axis.ticks length

# Use Type III SS (matches most factorial designs write-ups)
afex::afex_options(type = 3)

# --------------------------------------------
# Paths (strictly relative to THIS script)
# --------------------------------------------
script_dir <- tryCatch({
  p <- rstudioapi::getActiveDocumentContext()$path
  if (nzchar(p)) dirname(p) else NULL
}, error = function(e) NULL)

# Fallbacks if not running in RStudio
if (is.null(script_dir)) {
  script_dir <- tryCatch(normalizePath(dirname(sys.frames()[[1]]$ofile)),
                         error = function(e) NULL)
}
if (is.null(script_dir)) script_dir <- getwd()

data_path  <- file.path(script_dir, "Behaviour_Part2.csv")
plots_dir  <- file.path(script_dir, "plots_ethovision")
tables_dir <- file.path(script_dir, "tables_ethovision")
dir.create(plots_dir,  recursive = TRUE, showWarnings = FALSE)
dir.create(tables_dir, recursive = TRUE, showWarnings = FALSE)

if (!file.exists(data_path)) {
  stop("Could not find data file at: ", data_path,
       "\nPlace 'Behaviour_Part2.csv' in the SAME folder as this script.")
}

message("Script dir: ", normalizePath(script_dir, mustWork = FALSE))
message("Data path:  ", normalizePath(data_path,  mustWork = FALSE))
message("Plots to:   ", normalizePath(plots_dir,  mustWork = FALSE))
message("Tables to:  ", normalizePath(tables_dir, mustWork = FALSE))

# --------------------------------------------
# Read & clean (standardize headers)
# --------------------------------------------
ev <- readr::read_csv(data_path, show_col_types = FALSE)

# Standardize headers, then DROP any unnamed columns like "...32"
names(ev) <- tolower(gsub("\\s+", "_", trimws(names(ev))))
ev <- dplyr::select(ev, -dplyr::starts_with("..."))

# ensure subject id column exists as 'subj'
if (!"subj" %in% names(ev)) {
  alt <- intersect(c("subj","subject","id"), names(ev))
  if (length(alt)) {
    ev <- dplyr::rename(ev, subj = !!rlang::sym(alt[[1]]))
  } else {
    stop("No subject id column found (looked for: subj, subject, id).")
  }
}

# require grouping columns
for (need in c("group","sex")) {
  if (!need %in% names(ev)) {
    stop("Missing required column '", need, "'. Columns present: ",
         paste(names(ev), collapse = ", "))
  }
}

# keep only non-empty rows; set factor levels
ev <- ev %>%
  dplyr::filter(!is.na(group), trimws(group) != "",
                !is.na(sex),   trimws(sex)   != "") %>%
  dplyr::mutate(
    group = factor(group, levels = c("control", "experimental")),
    sex   = factor(sex,   levels = c("male", "female"))
  )

# --------------------------------------------
# Distance-only: coerce minute columns & subject-level summaries
# --------------------------------------------
# Only distance columns (d_[ab]<minute>) — use grep (robust to masking)
minute_cols <- grep("^d_[ab]\\d+$", names(ev), value = TRUE)

# Parse to numeric
ev <- ev %>%
  dplyr::mutate(dplyr::across(dplyr::all_of(minute_cols),
                              ~ readr::parse_number(as.character(.x))))

# Precompute sets for before/after sums (avoid matches() masking)
d_b_cols <- grep("^d_b\\d+$", names(ev), value = TRUE)
d_a_cols <- grep("^d_a\\d+$", names(ev), value = TRUE)

ev <- ev %>%
  dplyr::mutate(
    dist_before = rowSums(dplyr::across(dplyr::all_of(d_b_cols)), na.rm = TRUE),
    dist_after  = rowSums(dplyr::across(dplyr::all_of(d_a_cols)), na.rm = TRUE)
  )

# --------------------------------------------
# Phase RM-ANOVA: DV = distance, within = phase, between = group, sex
# --------------------------------------------
dist_phase <- ev %>%
  dplyr::select(subj, group, sex, dist_before, dist_after) %>%
  tidyr::pivot_longer(
    cols = c(dist_before, dist_after),
    names_to = "phase",
    values_to = "distance",
    names_pattern = "dist_(before|after)"
  ) %>%
  dplyr::mutate(phase = factor(phase, levels = c("before","after")))

m_dist <- afex::aov_ez(
  id = "subj", dv = "distance",
  within  = "phase",
  between = c("group","sex"),
  data = dist_phase
)
print(m_dist)

# Follow-ups
emm_phase_by_group <- emmeans::emmeans(m_dist, ~ phase | group)
print(emm_phase_by_group)
print(emmeans::contrast(emm_phase_by_group, "revpairwise", adjust = "bonferroni"))  # AFTER - BEFORE

emm_group_by_phase <- emmeans::emmeans(m_dist, ~ group | phase)
print(pairs(emm_group_by_phase, adjust = "bonferroni"))  # control - experimental within each phase

# Partial eta^2
print(effectsize::eta_squared(m_dist, partial = TRUE))

# --------------------------------------------
# Publication-style plot (distance only) — with individual dots
# --------------------------------------------
if (!dir.exists(plots_dir)) stop("plots_dir not found: ", plots_dir)

# Mean ± SEM per Group × Phase
sum_phase <- dist_phase %>%
  dplyr::group_by(group, phase) %>%
  dplyr::summarise(
    mean = mean(distance, na.rm = TRUE),
    se   = sd(distance,  na.rm = TRUE) / sqrt(dplyr::n()),
    .groups = "drop"
  )

print(sum_phase)
readr::write_csv(sum_phase, file.path(tables_dir, "raw_means_distance.csv"))

pal <- c("control" = "#E79040", "experimental" = "#3C67A8")

p <- ggplot(sum_phase, aes(x = phase, y = mean, fill = group)) +
  # bars + SEM
  geom_col(position = position_dodge(width = 0.7), width = 0.6,
           color = "black", alpha = 0.9) +
  geom_errorbar(aes(ymin = mean - se, ymax = mean + se),
                position = position_dodge(width = 0.7), width = 0.2) +
  # individual subjects, aligned to bars
  geom_point(
    data = dist_phase,
    aes(x = phase, y = distance, fill = group),
    position = position_jitterdodge(
      jitter.width = 0.12, jitter.height = 0, dodge.width = 0.7
    ),
    shape = 21, size = 2.4, color = "black", stroke = 0.5, alpha = 0.9
  ) +
  scale_fill_manual(values = pal) +
  scale_y_continuous(limits = c(0, NA),
                     expand = expansion(mult = c(0, 0.05))) +
  labs(x = NULL, y = "Distance (cm)", title = "Before vs After by Group") +
  theme_minimal(base_size = 14) +
  theme(
    panel.grid.major   = element_blank(),
    panel.grid.minor   = element_blank(),
    axis.line          = element_line(color = "black"),
    axis.ticks.y       = element_line(color = "black"),
    axis.ticks.x       = element_blank(),
    axis.ticks.length.y = grid::unit(5, "pt"),
    legend.position    = "top",
    legend.title       = element_blank()
  )

outfile <- file.path(plots_dir, "phase_by_group_distance.pdf")
ggsave(outfile, plot = p, width = 6.5, height = 4.5, device = "pdf", bg = "white")
message("Saved plot: ", normalizePath(outfile, mustWork = FALSE))

# --------------------------------------------
# Export tidy tables — ANOVA + emmeans (distance only)
# --------------------------------------------

# helpers
round_df <- function(df, digits = 3) {
  dplyr::mutate(df, dplyr::across(where(is.numeric), ~ round(.x, digits)))
}

# ---- ANOVA table (Type III) — robust to afex versions ----
anova_raw <- as.data.frame(m_dist$anova_table, check.names = FALSE)
if (!"Effect" %in% names(anova_raw) && !is.null(rownames(anova_raw))) {
  anova_raw <- tibble::rownames_to_column(anova_raw, "Effect")
}
names(anova_raw) <- gsub("[[:space:]]+", "_", names(anova_raw))
std_names <- names(anova_raw)
std_names[std_names %in% c("num.Df","num_Df","df1")] <- "df_num"
std_names[std_names %in% c("den.Df","den_Df","df2")] <- "df_den"
std_names[std_names %in% c("Pr(>F)","p.value","Pr__F_","p")] <- "p_value"
std_names[std_names %in% c("F.value","F")] <- "F"
names(anova_raw) <- std_names

keep_cols <- c("Effect",
               intersect(c("df_num","df_den","df"), names(anova_raw)),
               intersect(c("MSE","F","ges","p_value"), names(anova_raw)))
anova_tbl <- anova_raw[, keep_cols, drop = FALSE] |> round_df(3)
readr::write_csv(anova_tbl, file.path(tables_dir, "anova_distance.csv"))

# ---- EMMs: Phase within Group ----
emm_phase_tbl <- as.data.frame(emm_phase_by_group) |>
  dplyr::rename(group = group, phase = phase,
                mean = emmean, SE = SE, df = df,
                ci_lower = lower.CL, ci_upper = upper.CL) |>
  dplyr::select(group, phase, mean, SE, df, ci_lower, ci_upper) |>
  round_df(3)
readr::write_csv(emm_phase_tbl, file.path(tables_dir, "emmeans_phase_by_group.csv"))

# ---- Contrasts: (After - Before) within Group ----
# Label as t-test post hocs with Bonferroni correction
contr_phase_tbl <- as.data.frame(
  emmeans::contrast(emm_phase_by_group, "revpairwise", adjust = "bonferroni")
) |>
  dplyr::rename(group = group, contrast = contrast, estimate = estimate,
                SE = SE, df = df, t = t.ratio, p_value = p.value) |>
  dplyr::mutate(
    posthoc_test = "t-test (emmeans contrast)",
    p_adjust = "Bonferroni"
  ) |>
  dplyr::select(group, contrast, estimate, SE, df, t, p_value, p_adjust, posthoc_test) |>
  round_df(3)
readr::write_csv(contr_phase_tbl, file.path(tables_dir, "contrasts_phase_after_vs_before_by_group.csv"))

# ---- Contrasts: Group within Phase (control - experimental) ----
# Label as t-test post hocs with Bonferroni correction
grp_pairs_tbl <- as.data.frame(pairs(emm_group_by_phase, adjust = "bonferroni")) |>
  dplyr::rename(phase = phase, contrast = contrast, estimate = estimate,
                SE = SE, df = df, t = t.ratio, p_value = p.value) |>
  dplyr::mutate(
    posthoc_test = "t-test (emmeans pairwise)",
    p_adjust = "Bonferroni"
  ) |>
  dplyr::select(phase, contrast, estimate, SE, df, t, p_value, p_adjust, posthoc_test) |>
  round_df(3)
readr::write_csv(grp_pairs_tbl, file.path(tables_dir, "contrasts_group_within_phase.csv"))

# ---- Partial eta^2 ----
eta_tbl <- effectsize::eta_squared(m_dist, partial = TRUE, ci = 0.95) |>
  as.data.frame(check.names = FALSE)
names(eta_tbl) <- gsub("[[:space:][:punct:]]+", "_", names(eta_tbl))
if ("Parameter" %in% names(eta_tbl)) names(eta_tbl)[names(eta_tbl) == "Parameter"] <- "term"
if ("Effect"    %in% names(eta_tbl)) names(eta_tbl)[names(eta_tbl) == "Effect"]    <- "term"
eta_col <- intersect(c("Eta2_partial","Eta2","eta2_partial"), names(eta_tbl))
if (length(eta_col)) names(eta_tbl)[names(eta_tbl) == eta_col[1]] <- "eta2_partial"
ci_low  <- grep("CI.*low|low.*CI|CI_low",  names(eta_tbl), ignore.case = TRUE, value = TRUE)
ci_high <- grep("CI.*high|high.*CI|CI_high", names(eta_tbl), ignore.case = TRUE, value = TRUE)
if (length(ci_low) && length(ci_high)) {
  names(eta_tbl)[names(eta_tbl) == ci_low[1]]  <- "ci_low"
  names(eta_tbl)[names(eta_tbl) == ci_high[1]] <- "ci_high"
}
eta_tbl <- eta_tbl |>
  dplyr::select(dplyr::any_of(c("term","eta2_partial","ci_low","ci_high"))) |>
  dplyr::mutate(dplyr::across(where(is.numeric), ~ round(.x, 3)))
readr::write_csv(eta_tbl, file.path(tables_dir, "eta_squared_distance.csv"))

message("Saved tables to: ", normalizePath(tables_dir, mustWork = FALSE))
print(list.files(tables_dir, pattern = "\\.csv$", full.names = TRUE))


# --------------------------------------------
# C) Minute-wise RM-ANOVA (distance only, NO PHASE)
#    Between: group, sex
#    Within:  minute (continuous timeline: -B..-1, 1..A)
# --------------------------------------------

# Build long data: one row per subj × minute (signed: before = negative, after = positive)
minute_cols <- names(ev)[grepl("^d_[ab]\\d+$", names(ev))]

ev_dmin_long <- ev %>%
  dplyr::select(subj, group, sex, dplyr::all_of(minute_cols)) %>%
  tidyr::pivot_longer(
    cols      = -c(subj, group, sex),
    names_to  = "key",
    values_to = "distance"
  ) %>%
  dplyr::mutate(
    prefix = substr(key, 1, 3),  # "d_b" or "d_a"
    num    = suppressWarnings(as.integer(gsub("^d_[ab]", "", key))),
    time   = dplyr::if_else(prefix == "d_b", -num,
                            dplyr::if_else(prefix == "d_a",  num, NA_integer_)),
    minute = factor(time, levels = sort(unique(time)), ordered = TRUE)
  ) %>%
  dplyr::select(-key, -prefix, -num, -time) %>%
  tidyr::drop_na(minute, distance)

# ===== RAW means ± SEM (minute-wise) =====
if (!dir.exists(tables_dir)) dir.create(tables_dir, recursive = TRUE)

sem <- function(x) sd(x, na.rm = TRUE) / sqrt(sum(is.finite(x)))

raw_time <- ev_dmin_long %>%
  dplyr::group_by(group, minute) %>%
  dplyr::summarise(
    n_id     = dplyr::n_distinct(subj),
    mean     = mean(distance, na.rm = TRUE),
    sd       = sd(distance,   na.rm = TRUE),
    sem      = sem(distance),
    mean_sem = sprintf("%.2f \u00B1 %.2f", mean, sem),
    .groups  = "drop"
  ) %>%
  dplyr::mutate(minute_num = as.integer(as.character(minute))) %>%
  dplyr::arrange(minute_num, group)

# WRITE raw means WITHOUT the helper minute_num column
readr::write_csv(
  dplyr::select(raw_time, -minute_num),
  file.path(tables_dir, "raw_means_distance_Group_byMinute.csv")
)

# ---- RM-ANOVA (within = minute only, no phase) ----
ev_minute_only <- ev_dmin_long %>%
  dplyr::mutate(
    minute_signed = factor(
      as.integer(as.character(minute)),
      levels = sort(unique(as.integer(as.character(minute)))),
      ordered = TRUE
    )
  ) %>%
  dplyr::select(subj, group, sex, minute_signed, distance)

m_dist_minute <- afex::aov_ez(
  id = "subj", dv = "distance",
  within  = "minute_signed",          # <- only minute, no phase
  between = c("group","sex"),
  data = ev_minute_only,
  anova_table = list(correction = "GG", es = "ges")
)
print(m_dist_minute)

# -------------------------
# Post hocs: group difference at each minute (Bonferroni)
# -------------------------
emm_group_by_min <- emmeans::emmeans(m_dist_minute, ~ group | minute_signed)
grp_pairs_by_min <- pairs(emm_group_by_min, adjust = "bonferroni")
print(grp_pairs_by_min)

# -------------------------
# Compute Cohen's d for Experimental vs Control at each minute
# -------------------------
# We'll get per-minute group means/SDs/n from the raw data and then
# merge into the emmeans contrasts.

# summary by minute × group (already basically in raw_time)
cohens_d_src <- raw_time %>%
  dplyr::select(minute, minute_num, group, n_id, mean, sd) %>%
  tidyr::pivot_wider(
    id_cols    = minute_num,
    names_from = group,
    values_from = c(n_id, mean, sd),
    names_sep  = "_"
  ) %>%
  dplyr::mutate(
    n_c    = n_id_control,
    n_e    = n_id_experimental,
    sd_c   = sd_control,
    sd_e   = sd_experimental,
    mean_c = mean_control,
    mean_e = mean_experimental,
    sd_pooled = sqrt(
      (((n_c - 1) * sd_c^2) + ((n_e - 1) * sd_e^2)) /
        (n_c + n_e - 2)
    ),
    cohens_d = (mean_e - mean_c) / sd_pooled
  ) %>%
  dplyr::select(minute_num, cohens_d)

# -------------------------
# Make contrasts table in the same minute order as raw_time  (-B..-1, 1..A)
# and add Cohen's d
# -------------------------
minute_order <- raw_time %>%
  dplyr::distinct(minute_num) %>%
  dplyr::arrange(minute_num) %>%
  dplyr::pull(minute_num)

grp_pairs_by_min_tbl <- as.data.frame(grp_pairs_by_min) %>%
  dplyr::rename(
    minute_label = minute_signed,
    estimate     = estimate,
    SE           = SE,
    df           = df,
    t            = t.ratio,
    p_value      = p.value
  ) %>%
  dplyr::mutate(
    # pull absolute minute from label ("X.14" = -14, "X1" = 1, etc.)
    abs_min = readr::parse_integer(
      stringr::str_extract(as.character(minute_label), "\\d+")
    ),
    minute_num = dplyr::if_else(
      stringr::str_detect(as.character(minute_label), "\\."),
      -abs_min,
      abs_min
    ),
    posthoc_test = "t-test (emmeans pairwise)",
    p_adjust     = "Bonferroni",
    p_sig        = p_value < 0.05
  ) %>%
  # join Cohen's d by numeric signed minute only
  dplyr::left_join(cohens_d_src, by = "minute_num") %>%
  dplyr::mutate(
    cohens_d   = round(cohens_d, 3),
    minute_ord = factor(minute_num, levels = minute_order, ordered = TRUE)
  ) %>%
  dplyr::arrange(minute_ord) %>%
  dplyr::select(
    minute = minute_num,
    contrast, estimate, SE, df, t, p_value, p_adjust, p_sig,
    cohens_d
  )

readr::write_csv(
  grp_pairs_by_min_tbl,
  file.path(tables_dir, "contrasts_group_by_minute.csv")
)


# ---- ANOVA table (Type III with GG correction) ----
round_df <- function(df, digits = 3) {
  dplyr::mutate(df, dplyr::across(where(is.numeric), ~ round(.x, digits)))
}

anova_raw_C <- as.data.frame(m_dist_minute$anova_table, check.names = FALSE)
if (!"Effect" %in% names(anova_raw_C) && !is.null(rownames(anova_raw_C))) {
  anova_raw_C <- tibble::rownames_to_column(anova_raw_C, "Effect")
}
names(anova_raw_C) <- gsub("[[:space:]]+", "_", names(anova_raw_C))
std_names <- names(anova_raw_C)
std_names[std_names %in% c("num.Df","num_Df","df1")] <- "df_num"
std_names[std_names %in% c("den.Df","den_Df","df2")] <- "df_den"
std_names[std_names %in% c("Pr(>F)","p.value","Pr__F_","p")] <- "p_value"
std_names[std_names %in% c("F.value","F")] <- "F"
names(anova_raw_C) <- std_names

keep_cols <- c(
  "Effect",
  intersect(c("df_num","df_den","df"), names(anova_raw_C)),
  intersect(c("MSE","F","ges","p_value","p_value[GG]","p_value[HF]","p_value[GG~HF]"), names(anova_raw_C))
)
anova_tbl_C <- anova_raw_C[, keep_cols, drop = FALSE] |> round_df(3)
readr::write_csv(anova_tbl_C, file.path(tables_dir, "anova_distance_minutewise.csv"))

# ---- Effect sizes (partial eta^2) ----
eta_tbl_C <- effectsize::eta_squared(m_dist_minute, partial = TRUE, ci = 0.95) |>
  as.data.frame(check.names = FALSE)
names(eta_tbl_C) <- gsub("[[:space:][:punct:]]+", "_", names(eta_tbl_C))
if ("Parameter" %in% names(eta_tbl_C)) names(eta_tbl_C)[names(eta_tbl_C) == "Parameter"] <- "term"
if ("Effect"    %in% names(eta_tbl_C)) names(eta_tbl_C)[names(eta_tbl_C) == "Effect"]    <- "term"
eta_col <- intersect(c("Eta2_partial","Eta2","eta2_partial"), names(eta_tbl_C))
if (length(eta_col)) names(eta_tbl_C)[names(eta_tbl_C) == eta_col[1]] <- "eta2_partial"
ci_low  <- grep("CI.*low|low.*CI|CI_low",  names(eta_tbl_C), ignore.case = TRUE, value = TRUE)
ci_high <- grep("CI.*high|high.*CI|CI_high", names(eta_tbl_C), ignore.case = TRUE, value = TRUE)
if (length(ci_low) && length(ci_high)) {
  names(eta_tbl_C)[names(eta_tbl_C) == ci_low[1]]  <- "ci_low"
  names(eta_tbl_C)[names(eta_tbl_C) == ci_high[1]] <- "ci_high"
}
eta_tbl_C <- eta_tbl_C |>
  dplyr::select(dplyr::any_of(c("term","eta2_partial","ci_low","ci_high"))) |>
  dplyr::mutate(dplyr::across(where(is.numeric), ~ round(.x, 3)))
readr::write_csv(eta_tbl_C, file.path(tables_dir, "eta_squared_distance_minutewise.csv"))

message("Minute-wise tables saved to: ", normalizePath(tables_dir, mustWork = FALSE))


# --------------------------------------------
# Minute-wise timeline plot: before = negative, after = positive
# --------------------------------------------
if (!dir.exists(plots_dir)) stop("plots_dir not found: ", plots_dir)

# Map factor levels directly to signed numeric time (no phase needed)
ev_time <- ev_dmin_long %>%
  dplyr::mutate(time = as.integer(as.character(minute)))

# Summarize mean ± SEM for each group at each time
sum_time <- ev_time %>%
  dplyr::group_by(group, time) %>%
  dplyr::summarise(
    mean = mean(distance, na.rm = TRUE),
    se   = sd(distance,   na.rm = TRUE) / sqrt(dplyr::n()),
    .groups = "drop"
  ) %>%
  dplyr::arrange(time, group)

# X-axis breaks: -B..-1, 1..A (omit zero)
mins_abs <- sort(unique(abs(sum_time$time)))
breaks_x <- c(-rev(mins_abs), mins_abs)

# Palette
pal <- c("control" = "#E79040", "experimental" = "#3C67A8")

p_time <- ggplot(sum_time, aes(x = time, y = mean, color = group, group = group)) +
  geom_vline(xintercept = 0, linewidth = 0.7, color = "black") +   # y-axis at x = 0
  geom_line(linewidth = 1) +
  geom_errorbar(aes(ymin = mean - se, ymax = mean + se), width = 0.15) +
  geom_point(size = 2) +
  scale_color_manual(values = pal) +
  scale_x_continuous(breaks = breaks_x) +
  scale_y_continuous(limits = c(0, NA), expand = expansion(mult = c(0, 0.05))) +
  labs(
    x = "Minute (negative = before, positive = after)",
    y = "Distance (cm)",
    title = "Minute-wise distance by group (SEM shown)"
  ) +
  theme_minimal(base_size = 14) +
  theme(
    panel.grid.major = element_blank(),
    panel.grid.minor = element_blank(),
    axis.line        = element_line(color = "black"),
    legend.position  = "top"
  )

outfile <- file.path(plots_dir, "distance_timecourse_before_neg_after_pos.pdf")
ggsave(outfile, plot = p_time, width = 7.5, height = 4.5, device = "pdf", bg = "white")
message("Saved plot: ", normalizePath(outfile, mustWork = FALSE))
