# Supplementary material for: Novel object recognition in the dorsomedial and ventral hippocampus of young domestic chicks (Gallus gallus)
Source: Brain Struct Funct. 2026 Feb 2;231(2):21. doi: 10.1007/s00429-026-03078-9 (PMC12864213; doi:10.1007/s00429-026-03078-9)
Supplement: Supplementary file 3 — Supplementary file3 (CSV 1 KB) [file 429_2026_3078_MOESM3_ESM.csv]

subj	group	sex	approach_latency	distance_to_object	pecks	eye_use_index
A04	control	male	76	13.55	0	0.830
A06	control	male	0	5.10	0	0.350
A07	control	male	14	20.25	0	0.270
A08	control	male	85	12.59	5	0.670
A10	control	male	85	19.57	6	0.790
A11	control	male	666	18.08	0	0.600
A29	control	male	180	16.38	0	0.460
A31	experimental	male	1346	22.44	0	0.790
A32	experimental	male	215	18.75	2	0.690
A33	experimental	male	1986	21.07	0	0.390
A34	experimental	male	240	20.36	0	0.850
A35	experimental	male	121	10.66	38	0.590
A36	experimental	male	1757	18.98	0	0.730
A26	experimental	male	123	22.21	3	0.563
A09	control	female	0	19.06	0	0.130
A15	control	female	20	17.82	0	0.360
A14	control	female	1394	19.69	0	0.350
A16	control	female	567	15.96	8	0.620
A18	control	female	66	19.87	0	0.450
A19	control	female	524	15.39	0	0.620
A28	control	female	341	12.93	0	0.590
A41	experimental	female	482	20.07	0	0.810
A42	experimental	female	3364	20.84	0	0.180
A43	experimental	female	1058	19.49	0	0.800
A44	experimental	female	130	11.11	42	0.500
A45	experimental	female	570	20.52	0	0.690
A46	experimental	female	1695	22.99	0	0.530
A27	experimental	female	190	22.65	0	0.656
