# Supplementary material for: Novel object recognition in the dorsomedial and ventral hippocampus of young domestic chicks (Gallus gallus)
Source: Brain Struct Funct. 2026 Feb 2;231(2):21. doi: 10.1007/s00429-026-03078-9 (PMC12864213; doi:10.1007/s00429-026-03078-9)
Supplement: Supplementary file 4 — Supplementary file4 (CSV 7 KB) [file 429_2026_3078_MOESM4_ESM.csv]

Subj	group	sex	d_b14	d_b13	d_b12	d_b11	d_b10	d_b9	d_b8	d_b7	d_b6	d_b5	d_b4	d_b3	d_b2	d_b1	d_a1	d_a2	d_a3	d_a4	d_a5	d_a6	d_a7	d_a8	d_a9	d_a10	d_a11	d_a12	d_a13	d_a14
A04	control	male	23.52	98.25	76.05	81.59	62.97	56.81	71.69	205.78	78.82	38.06	26.15	117.65	123.14	255.99	143.3	130.03	35.58	38.42	19.16	32.12	16.84	27.97	77.11	147	132.93	115.73	27.33	36.55
A06	control	male	124.02	105.7	44.56	87.77	68.08	111.08	139.88	64.39	167.85	77.84	17.2	20.22	4.39	5.35	41.36	20.85	1.37	1.28	1.27	1.96	2.84	2.91	2.85	1.5	1.25	15.98	0.94	12.45
A07	control	male	112.24	312.71	43.84	5.98	5.63	4.46	9.2	29.61	9.67	1.69	6.39	16.51	38.16	107.16	163.61	100.58	111.31	28.13	87.72	137.79	227.24	141.44	108.73	162.68	77.38	16.88	7.09	57.26
A08	control	male	62.27	5.78	8.61	9.33	22.22	8.6	16.44	8.45	5.1	12.71	15.62	13.62	73.74	57.8	153.98	161.33	50.82	44.37	105.7	94.32	134.67	108.38	64.96	127.96	104.49	31.57	72.63	31.47
A10	control	male	52.02	73.84	64.39	167.97	89.92	108.14	102.57	116.45	62.88	24.14	17.89	14.53	5.4	22.35	76.65	162.08	60	10.03	4.1	4.81	4.29	6.63	17.4	5.86	3.39	3.55	87.98	92.22
A11	control	male	100.15	108.16	71.37	62.51	82.54	115.07	95.34	146.43	124.63	16.62	36.12	15.45	22.55	140.64	55.05	66.88	62.16	38.33	37.42	42.73	10.44	9.42	18.95	5.44	7.43	5.78	14.56	11.22
A29	control	male	160.42	44.96	139.57	173.29	22.1	32.91	177.66	288.02	137.15	229.56	183.66	116.82	102.63	115.94	164.48	116.68	77.7	86.13	74.42	61.83	153.42	208.97	52.73	27.41	41.22	170.11	70.06	161.89
A31	experimental	male	81.09	231.34	290.32	36.61	74.21	147.32	48.08	12.39	204.53	73.81	164.94	86.73	139.69	99.2	64.25	209.57	184.31	303.92	57.07	74.32	222.84	94.95	133.1	41.19	131.95	76.57	82.91	60.09
A32	experimental	male	170.68	176.97	88.87	113.27	171.24	156.78	142.35	98.08	107.87	152.68	194.36	122.28	87.09	71.63	131.58	101.75	85.78	126	113.14	84.03	73.9	101.32	101.95	190.87	89.31	103.66	195.4	157.96
A33	experimental	male	25.96	23.2	64.97	30.19	13.25	17.91	12.64	7.07	6.94	13.38	5.46	7.18	15.51	13.07	391.07	273.46	32.71	50.59	12.65	4.37	7.39	5.36	3	3.05	5.29	5.38	3.8	6.79
A34	experimental	male	79.49	42.02	49.79	102.04	104.3	79.38	62.17	44.84	79.98	103.45	43.97	81.29	65.41	76.73	443.88	401.77	285.9	195.75	137.28	419.7	152.4	44.89	243.83	138.03	35.6	22.6	17.47	12.9
A35	experimental	male	139.17	191.84	131.42	65.77	34.56	17.07	35.55	102.07	66.1	64.36	138.87	144.61	87.25	51.29	109.23	97.67	149.76	126.68	173.86	204.13	136.2	37.54	85.98	105.99	81.45	102.08	70.14	154.67
A36	experimental	male	73.34	135.72	5.68	4.33	5.2	5.31	35.48	27.06	8.74	7	74.54	114.12	42.5	131.49	611.05	493.18	348.32	248.76	270.94	222.73	245.46	56.35	204.77	85.3	7.47	4.74	8.11	5.14
A26	experimental	male	29.1	160.52	98.07	138.28	14.66	96.66	72.98	191.26	118.09	87.01	177.82	147.21	164.04	35.32	510.69	409	370.67	313.56	289.43	295.66	341.29	293.97	252.65	286.91	439.95	310.5	126.09	161.64
A09	control	female	52.58	53.71	50.52	41.17	38.9	34.54	27.25	14.49	13.18	25.98	11.83	10.92	10.11	8.64	292.83	54.4	148.27	10.09	66.92	32.53	183.85	295.95	118.75	369.8	251.01	49.05	71.85	2.64
A15	control	female	36.39	16.19	40.66	81.8	76.9	55.54	126.81	271.63	240.31	113.65	178.87	65.58	67.55	9.07	115.17	94.98	142.75	113.09	140.81	100.49	11.58	176.46	109.46	133.67	69.85	145.74	47.36	47.3
A14	control	female	81.85	139.24	74.55	161.37	103.09	206.13	146.09	139.21	57.41	46.42	36.34	93.38	71	0.03	15.9	7.42	90.92	55.55	6.11	80.85	7.18	4.32	4.83	4.51	5.61	4.46	4.27	17.22
A16	control	female	21.03	49.52	138.7	163.67	34.44	19.3	30.82	62.84	92.78	125.84	104.47	151.31	48.92	50.41	58.16	30.75	83.33	40.38	81.98	163.15	35.92	15.51	23.99	136.69	118.45	49.27	65.61	50.26
A18	control	female	115.82	176.57	13.63	13.15	6.14	22.09	118.44	48.03	22.15	8.49	7.87	9.02	9.41	7.65	234.15	95.04	117.14	28.17	40.14	29.55	21.54	8.82	23.33	32.31	13.82	4.04	4.8	4.87
A19	control	female	61.48	75.4	64.48	127.66	111.56	53.41	31.18	22.08	12.27	26.64	16.11	152.15	37.83	65.78	273.2	86.8	64.95	54.43	73.46	52.72	68.42	40.45	101.08	130.53	66.02	58.74	63.34	131.09
A28	control	female	15.74	142.85	129.85	56.31	110.67	26.35	85.18	9.69	32.34	27.39	0.86	1.05	5.8	41.64	56.1	71.27	24.28	27.45	128.06	141.52	157.41	100.7	127.05	107.03	87.68	97.86	124.76	49.44
A41	experimental	female	97.26	172.3	76.45	33.92	214.01	189.12	166.68	43.63	14.8	6.91	17.3	5.12	10.43	4.75	170.66	439.91	321.87	209.5	173.38	229.34	226.45	242.49	144.63	212.27	191.62	230.97	147.23	96.36
A42	experimental	female	21.67	153.7	53.53	179.89	145.58	44.59	45.66	81.59	60.13	250.55	170.03	119.55	126.7	173.63	225.74	91.84	133.18	109.23	86.8	51.8	164.33	49.54	7.77	7.99	7.42	8.77	8.13	7.04
A43	experimental	female	44.26	45.14	9.63	54.74	59.87	4.07	59.85	82.09	71.74	65.32	51.19	77.7	60.23	80.15	774.79	604.83	311.25	351.45	347.8	182.08	55.97	30.37	345.49	179.3	57.35	27.61	240.38	141.44
A44	experimental	female	105.67	123.99	185.64	56.94	26.34	16.14	11.48	8.41	8.64	4.5	4.01	4.2	2.94	2.89	131.78	112.55	178.48	39.27	81.84	25.79	28.35	20.03	12.58	50.94	21.16	12.48	21.16	42.22
A45	experimental	female	100.61	123.58	196.18	137.87	68.96	167.18	129.93	232.02	175.11	260.75	281.11	124.26	224.01	100.29	148.38	67.09	183.17	155.9	205.84	114.14	40.5	121.92	91.23	166.35	120.47	84.5	94.05	41.24
A46	experimental	female	12.26	43.86	12.93	3.22	5.7	2.33	4.83	2.85	9.83	7.37	6.61	13.36	5.39	14.13	152.75	70.23	189.35	161.45	213.17	118.21	41.95	126.26	94.48	172.27	124.76	87.51	97.4	42.71
A27	experimental	female	0	13.76	60.09	61.99	44.11	31.99	101.18	60.6	58.3	34.16	23.67	17.79	68.36	66.29	185.91	301.64	251.82	334.7	271.23	12.48	0	0	0	0	0	0	0	367.64
