# Supplementary material for: Novel object recognition in the dorsomedial and ventral hippocampus of young domestic chicks (Gallus gallus)
Source: Brain Struct Funct. 2026 Feb 2;231(2):21. doi: 10.1007/s00429-026-03078-9 (PMC12864213; doi:10.1007/s00429-026-03078-9)
Supplement: Supplementary file 5 — Supplementary file5 (R 29 KB) [file 429_2026_3078_MOESM5_ESM.r]

# ==============================
# Repeated-measures ANOVA (log) + post hocs + descriptive % change
# + publication-ready PDF plots (no SVG/PNG, no Cairo/XQuartz needed)
# ==============================

# --- Packages ---
suppressPackageStartupMessages({
  library(readr)
  library(dplyr)
  library(tidyr)
  library(afex)
  library(emmeans)
  library(ggplot2)
  library(effectsize)
})

# --- Options ---
options(contrasts = c("contr.sum","contr.poly"))
afex::afex_options(correction = "GG", es = "pes")  # GG-corrected p; PARTIAL eta^2 in nice()


# --- Reproducibility info (R + packages) ---
if (!dir.exists("metadata")) dir.create("metadata")
sink("metadata/session_info.txt")
cat("Captured:", format(Sys.time()), "

")
sessionInfo()
sink()

# --- Helper functions: skewness & excess kurtosis + summaries ---
skewness_ <- function(x) {
  x <- x[is.finite(x)]
  m <- mean(x); s <- sd(x)
  mean(((x - m)/s)^3)
}
kurtosis_excess_ <- function(x) {
  x <- x[is.finite(x)]
  m <- mean(x); s <- sd(x)
  mean(((x - m)/s)^4) - 3  # 0 for normal
}
describe_residuals <- function(x, label="") {
  cat("
---", label, "---
")
  cat("n =", length(x),
      " | mean =", mean(x),
      " | sd =", sd(x), "
")
  cat("skewness =", round(skewness_(x), 3),
      " | excess kurtosis =", round(kurtosis_excess_(x), 3), "
")
}
# Improved diagnostic plots: use fitted values for Scale–Location
diag_plots_lm <- function(mod, title_prefix = "Residuals"){
  res <- residuals(mod)
  fit <- fitted(mod)
  if (interactive()) {
    op <- par(no.readonly = TRUE); on.exit(par(op), add = TRUE)
    par(mfrow = c(2,2))
    qqnorm(res, main = paste("QQ plot:", title_prefix)); qqline(res, col = "red")
    hist(res, breaks = 30, main = paste("Histogram:", title_prefix), xlab = "Residuals")
    plot(seq_along(res), res, ylab = "Residuals", xlab = "",
         main = paste("Residuals vs Index:", title_prefix))
    sr <- sqrt(abs(rstandard(mod)))
    plot(fit, sr, xlab = "Fitted values", ylab = "Sqrt(|Std Resid|)",
         main = paste("Scale–Location:", title_prefix))
    lines(lowess(fit, sr), col = "red", lwd = 2)
  }
}

# --- Helper: significance symbols for p-values, and cleaned nice()-table ---
sym <- function(p){
  ifelse(is.na(p), "",
         ifelse(p <= 0.001, "***",
                ifelse(p <= 0.01, "**",
                       ifelse(p <= 0.05, "*",
                              ifelse(p <= 0.10, "†", "")))))
}

nice_clean <- function(mod){
  tab <- nice(mod, correction = "GG", sphericity = TRUE)
  # Ensure F is numeric (strip any non-numeric chars the printer may append)
  if ("F" %in% names(tab)) {
    if (!is.numeric(tab$F)) {
      tab$F <- suppressWarnings(as.numeric(gsub("[^0-9.]", "", as.character(tab$F))))
    }
  }
  # Derive significance from p.value; handle strings like "<.001"
  pnum <- suppressWarnings(as.numeric(gsub("[^0-9.]", "", as.character(tab$p.value))))
  tab$signif <- sym(pnum)
  tab
}

# --- Load data (long) ---

# set working directory to this script's folder
setwd(dirname(rstudioapi::getActiveDocumentContext()$path))


# Expecting columns: subject, sex, group, area, hemisphere, value
DATA_FILE <- "Brain_Data_Novel_Object_Uwe_Mayer_2025_long.csv"
df_long <- read_csv(DATA_FILE, show_col_types = FALSE)

# --- Factors & levels (set ONCE) ---
df_long <- df_long %>%
  mutate(
    subject    = factor(subject),
    sex        = factor(sex, levels = c("male","female")),
    group      = factor(group, levels = c("control","experimental")),  # control reference
    area       = factor(area, levels = c("IMM","TnA","SD","SVL","SVM","HpV","HpDM","HpDL")),
    hemisphere = factor(hemisphere, levels = c("L","R"))
  )

# --- Sanity checks (dynamic) ---
n_subj <- dplyr::n_distinct(df_long$subject)
cat("Subjects × rows (expected", length(levels(df_long$area)) * length(levels(df_long$hemisphere)),
    "rows per subject):
")
print(df_long %>% count(subject))
cat("
Area × Hemisphere counts (expected =", n_subj, "per cell):
")
print(df_long %>% count(area, hemisphere))
cat("
NAs per column:
"); print(colSums(is.na(df_long)))

# ==========================================================
# OPTIONAL: ANOVA on RAW data for residual comparison
# ==========================================================
aov_raw <- aov_ez(
  id      = "subject",
  dv      = "value",
  data    = df_long,
  within  = c("area","hemisphere"),
  between = c("sex","group"),
  type    = 3
)

cat("
================ FULL MODEL (RAW) ================
")
print(nice_clean(aov_raw), row.names = FALSE)

resid_raw <- residuals(aov_raw$lm)
cat("
Shapiro–Wilk (full model, raw residuals):
"); print(shapiro.test(resid_raw))
describe_residuals(resid_raw, "Full model (RAW)")
diag_plots_lm(aov_raw$lm, "Full model (RAW)")

# ==========================================================
# MODEL (Primary) — ANOVA on LOG-TRANSFORMED data
# ==========================================================
df_long <- df_long %>% mutate(log_value = log(value + 10))
cat("
[Info] Using log(value + 10) for all inferential tests.
")

cat("
================ FULL MODEL (LOG) ================
")
aov_log_full <- aov_ez(
  id      = "subject",
  dv      = "log_value",
  data    = df_long,
  within  = c("area","hemisphere"),
  between = c("sex","group"),
  type    = 3
)
print(nice_clean(aov_log_full), row.names = FALSE)

# --- Residual diagnostics (full model) ---
resid_log_full <- residuals(aov_log_full$lm)
cat("
Shapiro–Wilk (full model, log residuals):
"); print(shapiro.test(resid_log_full))
describe_residuals(resid_log_full, "Full model (LOG)")
diag_plots_lm(aov_log_full$lm, "Full model (LOG)")

# --- Residual comparison summary: RAW vs LOG ---
resid_summary <- function(x) {
  c(
    n = length(x),
    mean = mean(x, na.rm = TRUE),
    sd = sd(x, na.rm = TRUE),
    skewness = skewness_(x),
    excess_kurtosis = kurtosis_excess_(x),
    shapiro_W = unname(shapiro.test(x)$statistic),
    shapiro_p = unname(shapiro.test(x)$p.value)
  )
}
resid_compare <- as.data.frame(rbind(
  RAW = resid_summary(resid_raw),
  LOG = resid_summary(resid_log_full)
))
resid_compare_disp <- resid_compare %>%
  mutate(across(where(is.numeric), ~ round(.x, 3)))
cat("
Residuals summary (RAW vs LOG):
"); print(resid_compare_disp)
resid_compare_out <- cbind(scale = rownames(resid_compare_disp), resid_compare_disp)
rownames(resid_compare_out) <- NULL
readr::write_csv(resid_compare_out, "residuals_summary_RAW_vs_LOG.csv")

# --- Optional: influence flags (non-destructive) ---
infl <- influence.measures(aov_log_full$lm)
cook <- cooks.distance(aov_log_full$lm)
cat("
Potentially influential cases (Cook's D > 4/n):
")
thresh <- 4 / nrow(df_long)
idx <- which(cook > thresh)
if (length(idx)) {
  print(head(data.frame(row = idx, cooksD = cook[idx][order(-cook[idx])])), row.names = FALSE)
} else {
  cat("None flagged by this simple rule.
")
}

# ==========================================================
# SEX-SPECIFIC MODELS (LOG) — for post hocs
# ==========================================================
df_male   <- filter(df_long, sex == "male")
df_female <- filter(df_long, sex == "female")

aov_male  <- aov_ez(id="subject", dv="log_value", data=df_male,
                    within=c("area","hemisphere"), between="group", type=3)
aov_fem   <- aov_ez(id="subject", dv="log_value", data=df_female,
                    within=c("area","hemisphere"), between="group", type=3)

cat("
================ MALES (LOG, GG-corrected) ================
")
print(nice_clean(aov_male), row.names = FALSE)
cat("
================ FEMALES (LOG, GG-corrected) ================
")
print(nice_clean(aov_fem), row.names = FALSE)
cat("
[Note] In females, group-related interactions were not significant (only a trend); the following post hocs are exploratory and Holm-adjusted.
")


# ---- Subject-level RAW summaries for Cohen's d ----
# Males: average L/R within subject, per area (so each male contributes once per area)
male_subject_area <- df_long %>%
  dplyr::filter(sex == "male") %>%
  dplyr::group_by(subject, area, group) %>%
  dplyr::summarise(value_mean_hemi = mean(value, na.rm = TRUE), .groups = "drop")

# Females: keep hemispheres separate (for area × hemisphere contrasts)
female_subject_area <- df_long %>%
  dplyr::filter(sex == "female") %>%
  dplyr::group_by(subject, area, hemisphere, group) %>%
  dplyr::summarise(value_mean = mean(value, na.rm = TRUE), .groups = "drop")


# ==========================================================
# POST HOCS (Inference on LOG scale; NO back-transform)
# + Cohen's d effect sizes on RAW scale for interpretability
# ==========================================================
library(effectsize)

## --- Males: group differences within each area (averaged over hemisphere) ---

# EMMs / tests on the LOG model
emm_male <- emmeans(aov_male, ~ group | area)
con_male <- contrast(
  emm_male,
  method  = "revpairwise",
  by      = "area",
  combine = TRUE,
  adjust  = "holm"
)

male_tests <- as.data.frame(summary(con_male, infer = c(TRUE, TRUE))) %>%
  dplyr::transmute(
    area,
    contrast,                # "experimental - control"
    df, SE,
    t        = t.ratio,
    estimate_log = estimate, # log units on log(value + 10)
    p_holm   = p.value
  )

# Now: compute Cohen's d per area on the RAW scale.
# We'll reuse male_subject_area (hemispheres averaged within subject).
# male_subject_area has: subject, area, group, value_mean_hemi (RAW c-Fos/mm2)

cohen_male_list <- lapply(split(male_subject_area, male_subject_area$area), function(dat_area) {
  # dat_area: one brain area, rows = subjects, columns include group and value_mean_hemi
  d_obj <- effectsize::cohens_d(value_mean_hemi ~ group, data = dat_area)
  # cohens_d() returns a data.frame with Cohens_d and CI
  out <- d_obj %>%
    dplyr::select(Cohens_d, CI_low, CI_high) %>%
    dplyr::mutate(area = unique(dat_area$area))
  out
})

cohen_male_df <- do.call(rbind, cohen_male_list)

male_tests <- male_tests %>%
  dplyr::left_join(cohen_male_df, by = "area") %>%
  dplyr::rename(
    cohen_d   = Cohens_d,
    d_CI_low  = CI_low,
    d_CI_high = CI_high
  )
# male_tests now has:
# area | contrast | t | df | estimate_log | p_holm | cohen_d | d_CI_low | d_CI_high


## --- Females: Cohen's d per area × hemisphere (RAW) ---
cohen_fem_list <- lapply(split(female_subject_area, list(female_subject_area$area,
                                                         female_subject_area$hemisphere),
                               drop = TRUE),
                         function(dat_cell){
                           if (dplyr::n_distinct(dat_cell$group) < 2) return(NULL)
                           effectsize::cohens_d(value_mean ~ group, data = dat_cell) %>%
                             dplyr::select(Cohens_d, CI_low, CI_high) %>%
                             dplyr::mutate(area = unique(dat_cell$area),
                                           hemisphere = unique(dat_cell$hemisphere))
                         })
cohen_fem_df <- dplyr::bind_rows(cohen_fem_list)


## --- Females: group differences within each area × hemisphere ---

# EMMs / tests on the LOG model
# NOTE: Female post hocs are exploratory
emm_fem  <- emmeans(aov_fem, ~ group | area * hemisphere)
con_fem  <- contrast(
  emm_fem,
  method  = "revpairwise",
  by      = c("area","hemisphere"),
  combine = TRUE,
  adjust  = "holm"
)

fem_tests <- as.data.frame(summary(con_fem, infer = c(TRUE, TRUE))) %>%
  dplyr::transmute(
    area, hemisphere,
    contrast,
    df, SE,
    t        = t.ratio,
    estimate_log = estimate,
    p_holm   = p.value
  )

# Cohen's d per (area × hemisphere), again on RAW data.
# We'll reuse female_subject_area which has:
# subject, area, hemisphere, group, value_mean (RAW c-Fos/mm2)

cohen_fem_list <- lapply(
  split(female_subject_area, list(female_subject_area$area,
                                  female_subject_area$hemisphere),
        drop = TRUE),
  function(dat_cell) {
    # dat_cell: one area × hemisphere, rows = subjects (with group and value_mean)
    d_obj <- effectsize::cohens_d(value_mean ~ group, data = dat_cell)
    out <- d_obj %>%
      dplyr::select(Cohens_d, CI_low, CI_high) %>%
      dplyr::mutate(
        area       = unique(dat_cell$area),
        hemisphere = unique(dat_cell$hemisphere)
      )
    out
  }
)

cohen_fem_df <- do.call(rbind, cohen_fem_list)

fem_tests <- fem_tests %>%
  dplyr::left_join(cohen_fem_df, by = c("area","hemisphere")) %>%
  dplyr::rename(
    cohen_d   = Cohens_d,
    d_CI_low  = CI_low,
    d_CI_high = CI_high
  )
# fem_tests now has:
# area | hemisphere | contrast | t | df | estimate_log | p_holm | cohen_d | d_CI_low | d_CI_high


# ==========================================================
# DESCRIPTIVE % CHANGE FROM RAW DATA (means ± SE; 1-dec rounding)
# ==========================================================
# NOTE: For males we average hemispheres within subject first (so each subject counts once per area).

# --- MALES: subject-level L/R average -> group means + SE -> % change ---
male_subject_area <- df_long %>%
  dplyr::filter(sex == "male") %>%
  dplyr::group_by(subject, area, group) %>%  # keep group in the key
  dplyr::summarise(value_mean_hemi = mean(value, na.rm = TRUE), .groups = "drop")

male_group_summary <- male_subject_area %>%
  dplyr::group_by(area, group) %>%
  dplyr::summarise(
    mean = mean(value_mean_hemi, na.rm = TRUE),
    sd   = sd(value_mean_hemi,   na.rm = TRUE),
    n    = dplyr::n(),
    SE   = sd / sqrt(n),
    .groups = "drop"
  )

pct_male_raw <- male_group_summary %>%
  dplyr::select(area, group, mean, SE) %>%
  tidyr::pivot_wider(
    id_cols     = area,
    names_from  = group,
    values_from = c(mean, SE),
    names_glue  = "{group}_{.value}"
  ) %>%
  dplyr::mutate(
    `% change` = dplyr::if_else(
      control_mean == 0, NA_real_,
      (experimental_mean - control_mean) / control_mean * 100
    )
  ) %>%
  dplyr::mutate(
    dplyr::across(c(control_mean, experimental_mean, control_SE, experimental_SE), ~ round(.x, 1)),
    `% change` = round(`% change`, 1)
  ) %>%
  dplyr::arrange(area)

# --- FEMALES: per area × hemisphere -> group means + SE -> % change ---
female_subject_area <- df_long %>%
  dplyr::filter(sex == "female") %>%
  dplyr::group_by(subject, area, hemisphere, group) %>%
  dplyr::summarise(value_mean = mean(value, na.rm = TRUE), .groups = "drop")

female_group_summary <- female_subject_area %>%
  dplyr::group_by(area, hemisphere, group) %>%
  dplyr::summarise(
    mean = mean(value_mean, na.rm = TRUE),
    sd   = sd(value_mean,   na.rm = TRUE),
    n    = dplyr::n(),
    SE   = sd / sqrt(n),
    .groups = "drop"
  )

pct_female_raw <- female_group_summary %>%
  dplyr::select(area, hemisphere, group, mean, SE) %>%
  tidyr::pivot_wider(
    id_cols     = c(area, hemisphere),
    names_from  = group,
    values_from = c(mean, SE),
    names_glue  = "{group}_{.value}"
  ) %>%
  dplyr::mutate(
    `% change` = dplyr::if_else(
      control_mean == 0, NA_real_,
      (experimental_mean - control_mean) / control_mean * 100
    )
  ) %>%
  dplyr::mutate(
    dplyr::across(c(control_mean, experimental_mean, control_SE, experimental_SE), ~ round(.x, 1)),
    `% change` = round(`% change`, 1)
  ) %>%
  dplyr::arrange(area, hemisphere)

# ==========================================================
# SAVE & PRINT (post hocs + descriptives)
# ==========================================================
# Add significance markers (Holm-adjusted) and sort by adjusted p-value
sig <- function(p) ifelse(is.na(p), "",
                          ifelse(p < .001, "***",
                                 ifelse(p < .01, "**",
                                        ifelse(p < .05, "*",
                                               ifelse(p < .10, "†", "")))))

male_tests <- male_tests %>%
  dplyr::mutate(signif = sig(p_holm)) %>%
  dplyr::arrange(p_holm)

fem_tests <- fem_tests %>%
  dplyr::mutate(signif = sig(p_holm)) %>%
  dplyr::arrange(p_holm)

# Write CSVs (tests + descriptives)
readr::write_csv(male_tests,      "posthoc_males_LOGscale_tests.csv")
readr::write_csv(fem_tests,       "posthoc_females_LOGscale_tests.csv")
readr::write_csv(pct_male_raw,    "posthoc_males_pct_change_RAW.csv")
readr::write_csv(pct_female_raw,  "posthoc_females_pct_change_RAW.csv")

# Console prints
cat("
Males (log-scale tests, Holm-adjusted; sorted by p):
");   print(male_tests, row.names = FALSE)
cat("
Females (log-scale tests, Holm-adjusted; sorted by p):
"); print(fem_tests, row.names = FALSE)

cat("
Males - RAW means ± SE and % change (per area; hemispheres averaged within subject):
")
print(pct_male_raw, row.names = FALSE)

cat("
Females - RAW means ± SE and % change (per area × hemisphere):
")
print(pct_female_raw, row.names = FALSE)

# ---- Partial eta^2 (with 95% CI) exports ----
eta_full   <- effectsize::eta_squared(aov_log_full, partial = TRUE, ci = 0.95)
eta_male   <- effectsize::eta_squared(aov_male,     partial = TRUE, ci = 0.95)
eta_female <- effectsize::eta_squared(aov_fem,      partial = TRUE, ci = 0.95)

readr::write_csv(as.data.frame(eta_full),   "eta2_partial_FULL.csv")
readr::write_csv(as.data.frame(eta_male),   "eta2_partial_MALES.csv")
readr::write_csv(as.data.frame(eta_female), "eta2_partial_FEMALES.csv")


# Males: join d onto emmeans table by area
cohen_male_df <- dplyr::bind_rows(lapply(split(male_subject_area, male_subject_area$area), function(dat_area){
  effectsize::cohens_d(value_mean_hemi ~ group, data = dat_area) %>%
    dplyr::select(Cohens_d, CI_low, CI_high) %>%
    dplyr::mutate(area = unique(dat_area$area))
}))
male_tests <- male_tests %>%
  dplyr::left_join(cohen_male_df, by = "area") %>%
  dplyr::rename(d = Cohens_d, d_ci_low = CI_low, d_ci_high = CI_high)

# Females: join by area + hemisphere
fem_tests <- fem_tests %>%
  dplyr::left_join(cohen_fem_df, by = c("area","hemisphere")) %>%
  dplyr::rename(d = Cohens_d, d_ci_low = CI_low, d_ci_high = CI_high)


readr::write_csv(male_tests, "posthoc_males_LOGscale_tests_with_d.csv")
readr::write_csv(fem_tests,  "posthoc_females_LOGscale_tests_with_d.csv")


# ==========================================================
# PLOTTING — Descriptives as bar (mean ± SEM) + individual dots
# (RAW; saves clean PDFs only; no Cairo/XQuartz required)
# ==========================================================

# helper for mean ± SEM
mean_se_df <- function(x, na.rm = TRUE) {
  x <- x[is.finite(x)]
  m <- mean(x, na.rm = na.rm)
  se <- sd(x, na.rm = na.rm) / sqrt(sum(is.finite(x)))
  data.frame(y = m, ymin = m - se, ymax = m + se)
}

# palette to match behavioural plots
pal <- c("control" = "#E79040", "experimental" = "#3C67A8")

# publication theme to match behavioural plots
base_theme_pub <- ggplot2::theme_minimal(base_size = 14) +
  ggplot2::theme(
    panel.grid.major   = ggplot2::element_blank(),
    panel.grid.minor   = ggplot2::element_blank(),
    axis.line          = ggplot2::element_line(color = "black"),
    axis.ticks.y       = ggplot2::element_line(color = "black"),
    axis.ticks.x       = ggplot2::element_blank(),
    axis.ticks.length.y = grid::unit(5, "pt"),
    legend.position    = "top",
    legend.title       = ggplot2::element_blank(),
    plot.title         = ggplot2::element_text(face = "bold", hjust = 0)
  )

area_order <- levels(df_long$area)

# --- Males: per area (Control vs Experimental). Source: male_subject_area ---
if (!dir.exists("plots_male_bars")) dir.create("plots_male_bars")

for (a in area_order) {
  dat <- male_subject_area %>%
    dplyr::filter(area == a) %>%
    dplyr::mutate(group = factor(group, levels = c("control","experimental")))
  
  # mean ± SEM for bars
  sum_m <- dat %>%
    dplyr::group_by(group) %>%
    dplyr::summarise(
      mean = mean(value_mean_hemi, na.rm = TRUE),
      se   = sd(value_mean_hemi,   na.rm = TRUE) / sqrt(dplyr::n()),
      .groups = "drop"
    )
  
  p_male <- ggplot2::ggplot(sum_m, ggplot2::aes(x = group, y = mean, fill = group)) +
    ggplot2::geom_col(width = 0.6, position = ggplot2::position_dodge(width = 0.7),
                      color = "black", alpha = 0.9) +
    ggplot2::geom_errorbar(ggplot2::aes(ymin = mean - se, ymax = mean + se),
                           width = 0.2, position = ggplot2::position_dodge(width = 0.7)) +
    # individual subjects overlaid (shape 21 with black stroke)
    ggplot2::geom_point(
      data = dat,
      ggplot2::aes(x = group, y = value_mean_hemi, fill = group),
      position = ggplot2::position_jitter(width = 0.12, height = 0),
      shape = 21, size = 2.4, color = "black", stroke = 0.5, alpha = 0.9
    ) +
    ggplot2::scale_fill_manual(values = pal, labels = c("Control","Experimental")) +
    ggplot2::scale_y_continuous(limits = c(0, NA), expand = ggplot2::expansion(mult = c(0, 0.05))) +
    ggplot2::labs(title = paste0("Males - ", a), x = NULL, y = "c-Fos/mm\u00B2") +
    base_theme_pub
  
  ggplot2::ggsave(file.path("plots_male_bars", paste0("male_bar_", a, ".pdf")),
                  p_male, width = 6.0, height = 4.6, device = "pdf", bg = "white")
}

# --- Females: per area (Control L/R vs Experimental L/R). Source: female_subject_area ---
if (!dir.exists("plots_female_bars")) dir.create("plots_female_bars")

for (a in area_order) {
  dat <- female_subject_area %>%
    dplyr::filter(area == a) %>%
    dplyr::mutate(
      group = factor(group, levels = c("control","experimental")),
      grp_hemi = factor(
        paste0(as.character(group), "_", hemisphere),
        levels = c("control_L","control_R","experimental_L","experimental_R"),
        labels = c("Control L","Control R","Experimental L","Experimental R")
      )
    )
  
  sum_f <- dat %>%
    dplyr::group_by(grp_hemi, group) %>%
    dplyr::summarise(
      mean = mean(value_mean, na.rm = TRUE),
      se   = sd(value_mean,   na.rm = TRUE) / sqrt(dplyr::n()),
      .groups = "drop"
    )
  
  p_fem <- ggplot2::ggplot(sum_f, ggplot2::aes(x = grp_hemi, y = mean, fill = group)) +
    ggplot2::geom_col(width = 0.6, color = "black", alpha = 0.9) +
    ggplot2::geom_errorbar(ggplot2::aes(ymin = mean - se, ymax = mean + se), width = 0.2) +
    ggplot2::geom_point(
      data = dat,
      ggplot2::aes(x = grp_hemi, y = value_mean, fill = group),
      position = ggplot2::position_jitter(width = 0.12, height = 0),
      shape = 21, size = 2.4, color = "black", stroke = 0.5, alpha = 0.9
    ) +
    ggplot2::scale_fill_manual(values = pal) +
    ggplot2::scale_y_continuous(limits = c(0, NA), expand = ggplot2::expansion(mult = c(0, 0.05))) +
    ggplot2::labs(title = paste0("Females - ", a), x = NULL, y = "c-Fos/mm\u00B2") +
    base_theme_pub
  
  ggplot2::ggsave(file.path("plots_female_bars", paste0("female_bar_", a, ".pdf")),
                  p_fem, width = 7.2, height = 4.6, device = "pdf", bg = "white")
}

# --- Repro info after plots (optional second capture) ---
sink("metadata/session_info_after_plots.txt")
cat("Captured after plots:", format(Sys.time()), "\n\n")
sessionInfo()

sink()


# ==========================================================
# D) Brain–behaviour correlations
# ==========================================================

# 1. Load behavioural data (same folder as script)
behav <- readr::read_csv("Behaviour_2025.csv", show_col_types = FALSE) %>%
  dplyr::mutate(
    subj  = factor(subj),
    group = factor(group, levels = c("control", "experimental")),
    sex   = factor(sex,   levels = c("male", "female"))
  )

# Quick sanity check: subjects match across datasets?
cat("\n[Check overlap brain vs behaviour IDs]\n")
cat("brain subjects:\n"); print(sort(unique(df_long$subject)))
cat("behav subjects:\n"); print(sort(unique(behav$subj)))

# 2. Collapse brain data to per-subject PER AREA, averaged across hemispheres
#    (this matches what you plotted in males, and is easiest to interpret biologically)
brain_by_area <- df_long %>%
  dplyr::group_by(subject, sex, group, area) %>%
  dplyr::summarise(
    cfos_mean = mean(value, na.rm = TRUE),  # raw c-Fos density (not log)
    .groups   = "drop"
  )

# 3. Join brain to behaviour
brain_behav <- brain_by_area %>%
  dplyr::left_join(
    behav,
    by = c("subject" = "subj", "sex" = "sex", "group" = "group")
  )

# sanity: each row = one chick in one brain area, with behaviour columns
cat("\n[Merged brain_behav preview]\n")
print(head(brain_behav))

# 4. Which behavioural variables do we want to correlate?
behav_vars <- c("approach_latency", "distance_to_object", "pecks", "eye_use_index")

# we'll do:
#  - for each sex separately (male vs female),
#  - for each brain area,
#  - Pearson correlation between cfos_mean and each behaviour variable

corr_results <- list()

for (sx in levels(brain_behav$sex)) {
  for (ar in levels(brain_behav$area)) {
    dat_sub <- brain_behav %>%
      dplyr::filter(sex == sx, area == ar)
    
    # skip if too few animals
    if (nrow(dat_sub) < 4) next
    
    for (bv in behav_vars) {
      x <- dat_sub$cfos_mean
      y <- dat_sub[[bv]]
      
      # require both to have variance
      if (all(!is.finite(x)) || all(!is.finite(y))) next
      if (sd(x, na.rm = TRUE) == 0 || sd(y, na.rm = TRUE) == 0) next
      
      test <- suppressWarnings(cor.test(x, y, method = "pearson"))
      
      corr_results[[length(corr_results) + 1]] <- data.frame(
        sex         = sx,
        area        = ar,
        behav_var   = bv,
        n           = sum(is.finite(x) & is.finite(y)),
        r           = unname(test$estimate),
        t           = unname(test$statistic),
        df          = unname(test$parameter),
        p_value     = unname(test$p.value)
      )
    }
  }
}

corr_results_df <- dplyr::bind_rows(corr_results)

# 5. Add simple BH/FDR correction across all tests
if (nrow(corr_results_df) > 0) {
  corr_results_df <- corr_results_df %>%
    dplyr::mutate(
      p_fdr = p.adjust(p_value, method = "fdr"),
      signif = dplyr::case_when(
        p_fdr < 0.001 ~ "***",
        p_fdr < 0.01  ~ "**",
        p_fdr < 0.05  ~ "*",
        p_fdr < 0.10  ~ "†",
        TRUE          ~ ""
      )
    ) %>%
    dplyr::arrange(p_fdr, sex, area, behav_var)
}

# 6. Save nice summary table
readr::write_csv(corr_results_df, "brain_behaviour_correlations.csv")

cat("\n[Correlation summary written to brain_behaviour_correlations.csv]\n")
print(corr_results_df)


# ==========================================================
# D2) Exploratory brain–behaviour correlations in FEMALES,
#     keeping hemispheres separate (lateralisation-sensitive)
# ==========================================================

# 1. Collapse brain data per SUBJECT × AREA × HEMISPHERE for females only
brain_female_hemi <- df_long %>%
  dplyr::filter(sex == "female") %>%
  dplyr::group_by(subject, sex, group, area, hemisphere) %>%
  dplyr::summarise(
    cfos_mean = mean(value, na.rm = TRUE),  # raw c-Fos density for that hemi
    .groups   = "drop"
  )

# 2. Join female brain data to behaviour
brain_behav_f_hemi <- brain_female_hemi %>%
  dplyr::left_join(
    behav,
    by = c("subject" = "subj", "sex" = "sex", "group" = "group")
  )

cat("\n[Female hemi-level brain-behaviour preview]\n")
print(head(brain_behav_f_hemi))

# 3. Behavioural variables of interest (same as before)
behav_vars <- c("approach_latency", "distance_to_object", "pecks", "eye_use_index")

# 4. Correlate cfos_mean vs behaviour within each AREA × HEMISPHERE (females only)
corr_results_f_hemi <- list()

for (ar in levels(brain_behav_f_hemi$area)) {
  for (hemi in levels(brain_behav_f_hemi$hemisphere)) {
    
    dat_sub <- brain_behav_f_hemi %>%
      dplyr::filter(area == ar, hemisphere == hemi)
    
    # skip if too few animals
    if (nrow(dat_sub) < 4) next
    
    for (bv in behav_vars) {
      x <- dat_sub$cfos_mean
      y <- dat_sub[[bv]]
      
      # need variability in both
      if (all(!is.finite(x)) || all(!is.finite(y))) next
      if (sd(x, na.rm = TRUE) == 0 || sd(y, na.rm = TRUE) == 0) next
      
      test <- suppressWarnings(cor.test(x, y, method = "pearson"))
      
      corr_results_f_hemi[[length(corr_results_f_hemi) + 1]] <- data.frame(
        sex         = "female",
        area        = ar,
        hemisphere  = hemi,
        behav_var   = bv,
        n           = sum(is.finite(x) & is.finite(y)),
        r           = unname(test$estimate),
        t           = unname(test$statistic),
        df          = unname(test$parameter),
        p_value     = unname(test$p.value)
      )
    }
  }
}

corr_results_f_hemi_df <- dplyr::bind_rows(corr_results_f_hemi)

# 5. FDR across these female hemi-level tests
if (nrow(corr_results_f_hemi_df) > 0) {
  corr_results_f_hemi_df <- corr_results_f_hemi_df %>%
    dplyr::mutate(
      p_fdr = p.adjust(p_value, method = "fdr"),
      signif = dplyr::case_when(
        p_fdr < 0.001 ~ "***",
        p_fdr < 0.01  ~ "**",
        p_fdr < 0.05  ~ "*",
        p_fdr < 0.10  ~ "†",
        TRUE          ~ ""
      )
    ) %>%
    dplyr::arrange(p_fdr, area, hemisphere, behav_var)
}

# 6. Save
readr::write_csv(corr_results_f_hemi_df,
                 "brain_behaviour_correlations_female_hemis.csv")

cat("\n[Female hemisphere-level correlation summary written to brain_behaviour_correlations_female_hemis.csv]\n")
print(corr_results_f_hemi_df)
