# Supplementary material for: Novel object recognition in the dorsomedial and ventral hippocampus of young domestic chicks (Gallus gallus)
Source: Brain Struct Funct. 2026 Feb 2;231(2):21. doi: 10.1007/s00429-026-03078-9 (PMC12864213; doi:10.1007/s00429-026-03078-9)
Supplement: Supplementary file 6 — Supplementary file6 (CSV 14 KB) [file 429_2026_3078_MOESM6_ESM.csv]

subject	group	sex	area	hemisphere	value
A04	control	male	IMM	L	106.25
A04	control	male	IMM	R	95
A04	control	male	TnA	L	373.75
A04	control	male	TnA	R	215
A04	control	male	SD	L	81.25
A04	control	male	SD	R	43.75
A04	control	male	SVL	L	76.25
A04	control	male	SVL	R	41.25
A04	control	male	SVM	L	11.25
A04	control	male	SVM	R	13.75
A04	control	male	HpV	L	25
A04	control	male	HpV	R	12.5
A04	control	male	HpDM	L	43.75
A04	control	male	HpDM	R	76.56
A04	control	male	HpDL	L	203.13
A04	control	male	HpDL	R	139.06
A06	control	male	IMM	L	437.5
A06	control	male	IMM	R	185
A06	control	male	TnA	L	670
A06	control	male	TnA	R	367.5
A06	control	male	SD	L	57.5
A06	control	male	SD	R	225
A06	control	male	SVL	L	87.5
A06	control	male	SVL	R	100
A06	control	male	SVM	L	18.75
A06	control	male	SVM	R	45
A06	control	male	HpV	L	24.25
A06	control	male	HpV	R	24.25
A06	control	male	HpDM	L	78.88
A06	control	male	HpDM	R	57
A06	control	male	HpDL	L	395.31
A06	control	male	HpDL	R	456.25
A07	control	male	IMM	L	21.25
A07	control	male	IMM	R	10
A07	control	male	TnA	L	216.25
A07	control	male	TnA	R	93.75
A07	control	male	SD	L	16.25
A07	control	male	SD	R	22.5
A07	control	male	SVL	L	30
A07	control	male	SVL	R	10
A07	control	male	SVM	L	20
A07	control	male	SVM	R	5
A07	control	male	HpV	L	10.94
A07	control	male	HpV	R	15.63
A07	control	male	HpDM	L	12.5
A07	control	male	HpDM	R	26.56
A07	control	male	HpDL	L	25.75
A07	control	male	HpDL	R	22.63
A08	control	male	IMM	L	568.75
A08	control	male	IMM	R	428.75
A08	control	male	TnA	L	661.25
A08	control	male	TnA	R	290
A08	control	male	SD	L	127.5
A08	control	male	SD	R	152.5
A08	control	male	SVL	L	165
A08	control	male	SVL	R	112.5
A08	control	male	SVM	L	38.75
A08	control	male	SVM	R	28.75
A08	control	male	HpV	L	42.19
A08	control	male	HpV	R	14.06
A08	control	male	HpDM	L	114.06
A08	control	male	HpDM	R	35.94
A08	control	male	HpDL	L	412.5
A08	control	male	HpDL	R	346.88
A10	control	male	IMM	L	47.5
A10	control	male	IMM	R	47.5
A10	control	male	TnA	L	91.25
A10	control	male	TnA	R	86.25
A10	control	male	SD	L	6.25
A10	control	male	SD	R	35.94
A10	control	male	SVL	L	10
A10	control	male	SVL	R	9.38
A10	control	male	SVM	L	0
A10	control	male	SVM	R	0
A10	control	male	HpV	L	6.25
A10	control	male	HpV	R	24.25
A10	control	male	HpDM	L	10.13
A10	control	male	HpDM	R	36.75
A10	control	male	HpDL	L	38.25
A10	control	male	HpDL	R	62.5
A11	control	male	IMM	L	526.25
A11	control	male	IMM	R	290
A11	control	male	TnA	L	398.75
A11	control	male	TnA	R	686.25
A11	control	male	SD	L	202.5
A11	control	male	SD	R	281.25
A11	control	male	SVL	L	68.75
A11	control	male	SVL	R	73.75
A11	control	male	SVM	L	38.75
A11	control	male	SVM	R	23.75
A11	control	male	HpV	L	30.5
A11	control	male	HpV	R	19.5
A11	control	male	HpDM	L	111.75
A11	control	male	HpDM	R	49.25
A11	control	male	HpDL	L	475
A11	control	male	HpDL	R	129.69
A29	control	male	IMM	L	52.5
A29	control	male	IMM	R	80
A29	control	male	TnA	L	48.75
A29	control	male	TnA	R	60
A29	control	male	SD	L	3.75
A29	control	male	SD	R	36.25
A29	control	male	SVL	L	13.75
A29	control	male	SVL	R	40
A29	control	male	SVM	L	22.5
A29	control	male	SVM	R	15
A29	control	male	HpV	L	32
A29	control	male	HpV	R	14.88
A29	control	male	HpDM	L	35.13
A29	control	male	HpDM	R	61.75
A29	control	male	HpDL	L	28.88
A29	control	male	HpDL	R	64.88
A31	experimental	male	IMM	L	60
A31	experimental	male	IMM	R	48.75
A31	experimental	male	TnA	L	210
A31	experimental	male	TnA	R	233.75
A31	experimental	male	SD	L	11.25
A31	experimental	male	SD	R	3.75
A31	experimental	male	SVL	L	17.5
A31	experimental	male	SVL	R	16.25
A31	experimental	male	SVM	L	5
A31	experimental	male	SVM	R	1.25
A31	experimental	male	HpV	L	19.5
A31	experimental	male	HpV	R	22.63
A31	experimental	male	HpDM	L	39.06
A31	experimental	male	HpDM	R	48.44
A31	experimental	male	HpDL	L	29.69
A31	experimental	male	HpDL	R	46.13
A32	experimental	male	IMM	L	131.25
A32	experimental	male	IMM	R	47.5
A32	experimental	male	TnA	L	347.5
A32	experimental	male	TnA	R	82.5
A32	experimental	male	SD	L	3.75
A32	experimental	male	SD	R	6.25
A32	experimental	male	SVL	L	10
A32	experimental	male	SVL	R	12.5
A32	experimental	male	SVM	L	12.5
A32	experimental	male	SVM	R	2.5
A32	experimental	male	HpV	L	39.88
A32	experimental	male	HpV	R	21.88
A32	experimental	male	HpDM	L	111.75
A32	experimental	male	HpDM	R	65.63
A32	experimental	male	HpDL	L	304.69
A32	experimental	male	HpDL	R	99.25
A33	experimental	male	IMM	L	283.75
A33	experimental	male	IMM	R	241.25
A33	experimental	male	TnA	L	465
A33	experimental	male	TnA	R	540
A33	experimental	male	SD	L	98.75
A33	experimental	male	SD	R	118.75
A33	experimental	male	SVL	L	48.75
A33	experimental	male	SVL	R	48.75
A33	experimental	male	SVM	L	33.75
A33	experimental	male	SVM	R	21.25
A33	experimental	male	HpV	L	60.94
A33	experimental	male	HpV	R	30.5
A33	experimental	male	HpDM	L	145.31
A33	experimental	male	HpDM	R	129.69
A33	experimental	male	HpDL	L	541.38
A33	experimental	male	HpDL	R	616.38
A34	experimental	male	IMM	L	66.25
A34	experimental	male	IMM	R	153.75
A34	experimental	male	TnA	L	207.5
A34	experimental	male	TnA	R	223.75
A34	experimental	male	SD	L	55
A34	experimental	male	SD	R	47.5
A34	experimental	male	SVL	L	42.5
A34	experimental	male	SVL	R	61.25
A34	experimental	male	SVM	L	31.25
A34	experimental	male	SVM	R	10
A34	experimental	male	HpV	L	46.88
A34	experimental	male	HpV	R	50
A34	experimental	male	HpDM	L	64.88
A34	experimental	male	HpDM	R	74.25
A34	experimental	male	HpDL	L	164.06
A34	experimental	male	HpDL	R	193
A35	experimental	male	IMM	L	123.75
A35	experimental	male	IMM	R	170
A35	experimental	male	TnA	L	297.5
A35	experimental	male	TnA	R	325
A35	experimental	male	SD	L	2.5
A35	experimental	male	SD	R	60
A35	experimental	male	SVL	L	47.5
A35	experimental	male	SVL	R	86.25
A35	experimental	male	SVM	L	6.25
A35	experimental	male	SVM	R	30
A35	experimental	male	HpV	L	25
A35	experimental	male	HpV	R	93.75
A35	experimental	male	HpDM	L	43.75
A35	experimental	male	HpDM	R	104.69
A35	experimental	male	HpDL	L	111.75
A35	experimental	male	HpDL	R	293.75
A36	experimental	male	IMM	L	473.75
A36	experimental	male	IMM	R	190
A36	experimental	male	TnA	L	406.25
A36	experimental	male	TnA	R	478.75
A36	experimental	male	SD	L	75
A36	experimental	male	SD	R	47.5
A36	experimental	male	SVL	L	135
A36	experimental	male	SVL	R	72.5
A36	experimental	male	SVM	L	148.75
A36	experimental	male	SVM	R	50
A36	experimental	male	HpV	L	75
A36	experimental	male	HpV	R	68.75
A36	experimental	male	HpDM	L	112.5
A36	experimental	male	HpDM	R	100
A36	experimental	male	HpDL	L	448.44
A36	experimental	male	HpDL	R	587.5
A26	experimental	male	IMM	L	76.25
A26	experimental	male	IMM	R	256.25
A26	experimental	male	TnA	L	138.75
A26	experimental	male	TnA	R	255
A26	experimental	male	SD	L	118.75
A26	experimental	male	SD	R	43.75
A26	experimental	male	SVL	L	54.2
A26	experimental	male	SVL	R	117.5
A26	experimental	male	SVM	L	37.5
A26	experimental	male	SVM	R	8.75
A26	experimental	male	HpV	L	89.06
A26	experimental	male	HpV	R	51.56
A26	experimental	male	HpDM	L	178.13
A26	experimental	male	HpDM	R	103.13
A26	experimental	male	HpDL	L	347.63
A26	experimental	male	HpDL	R	178.88
A09	control	female	IMM	L	22.5
A09	control	female	IMM	R	10
A09	control	female	TnA	L	136.25
A09	control	female	TnA	R	76.25
A09	control	female	SD	L	17.5
A09	control	female	SD	R	1.25
A09	control	female	SVL	L	11.25
A09	control	female	SVL	R	1.25
A09	control	female	SVM	L	2.5
A09	control	female	SVM	R	0
A09	control	female	HpV	L	8.63
A09	control	female	HpV	R	7
A09	control	female	HpDM	L	7
A09	control	female	HpDM	R	7
A09	control	female	HpDL	L	25
A09	control	female	HpDL	R	18.75
A14	control	female	IMM	L	386.25
A14	control	female	IMM	R	283.75
A14	control	female	TnA	L	543.75
A14	control	female	TnA	R	445
A14	control	female	SD	L	23.75
A14	control	female	SD	R	12.5
A14	control	female	SVL	L	67.5
A14	control	female	SVL	R	66.25
A14	control	female	SVM	L	12.5
A14	control	female	SVM	R	11.25
A14	control	female	HpV	L	31.25
A14	control	female	HpV	R	28.13
A14	control	female	HpDM	L	75.88
A14	control	female	HpDM	R	128.13
A14	control	female	HpDL	L	473.19
A14	control	female	HpDL	R	439.88
A15	control	female	IMM	L	18.75
A15	control	female	IMM	R	16.25
A15	control	female	TnA	L	70
A15	control	female	TnA	R	57.5
A15	control	female	SD	L	15
A15	control	female	SD	R	16.25
A15	control	female	SVL	L	7.5
A15	control	female	SVL	R	32.5
A15	control	female	SVM	L	7.5
A15	control	female	SVM	R	8.75
A15	control	female	HpV	L	8.06
A15	control	female	HpV	R	10.13
A15	control	female	HpDM	L	13.38
A15	control	female	HpDM	R	24.25
A15	control	female	HpDL	L	8.94
A15	control	female	HpDL	R	35.13
A16	control	female	IMM	L	633.75
A16	control	female	IMM	R	120
A16	control	female	TnA	L	662.5
A16	control	female	TnA	R	342.5
A16	control	female	SD	L	147.5
A16	control	female	SD	R	8.75
A16	control	female	SVL	L	100
A16	control	female	SVL	R	3.75
A16	control	female	SVM	L	52.5
A16	control	female	SVM	R	3.75
A16	control	female	HpV	L	51.56
A16	control	female	HpV	R	6.25
A16	control	female	HpDM	L	138.25
A16	control	female	HpDM	R	46.13
A16	control	female	HpDL	L	274.25
A16	control	female	HpDL	R	36.75
A18	control	female	IMM	L	51.25
A18	control	female	IMM	R	67.5
A18	control	female	TnA	L	328.13
A18	control	female	TnA	R	148.75
A18	control	female	SD	L	27.5
A18	control	female	SD	R	5
A18	control	female	SVL	L	42.5
A18	control	female	SVL	R	20
A18	control	female	SVM	L	17.5
A18	control	female	SVM	R	3.75
A18	control	female	HpV	L	10.69
A18	control	female	HpV	R	9.38
A18	control	female	HpDM	L	41.06
A18	control	female	HpDM	R	22.63
A18	control	female	HpDL	L	53.56
A18	control	female	HpDL	R	21.88
A19	control	female	IMM	L	201.25
A19	control	female	IMM	R	115
A19	control	female	TnA	L	425
A19	control	female	TnA	R	343.75
A19	control	female	SD	L	62.5
A19	control	female	SD	R	1.25
A19	control	female	SVL	L	90
A19	control	female	SVL	R	13.75
A19	control	female	SVM	L	6.25
A19	control	female	SVM	R	6.25
A19	control	female	HpV	L	40.63
A19	control	female	HpV	R	9.38
A19	control	female	HpDM	L	108.63
A19	control	female	HpDM	R	47.63
A19	control	female	HpDL	L	155.5
A19	control	female	HpDL	R	39.88
A28	control	female	IMM	L	521.25
A28	control	female	IMM	R	346.25
A28	control	female	TnA	L	336.25
A28	control	female	TnA	R	303.75
A28	control	female	SD	L	91.25
A28	control	female	SD	R	55
A28	control	female	SVL	L	127.5
A28	control	female	SVL	R	68.75
A28	control	female	SVM	L	46.25
A28	control	female	SVM	R	31.25
A28	control	female	HpV	L	35.13
A28	control	female	HpV	R	61.75
A28	control	female	HpDM	L	102.38
A28	control	female	HpDM	R	213.25
A28	control	female	HpDL	L	246.13
A28	control	female	HpDL	R	528.13
A41	experimental	female	IMM	L	300
A41	experimental	female	IMM	R	63.75
A41	experimental	female	TnA	L	305
A41	experimental	female	TnA	R	287.5
A41	experimental	female	SD	L	23.75
A41	experimental	female	SD	R	95
A41	experimental	female	SVL	L	36.25
A41	experimental	female	SVL	R	80
A41	experimental	female	SVM	L	41.25
A41	experimental	female	SVM	R	28.75
A41	experimental	female	HpV	L	64.88
A41	experimental	female	HpV	R	25.75
A41	experimental	female	HpDM	L	126.56
A41	experimental	female	HpDM	R	50
A41	experimental	female	HpDL	L	123.44
A41	experimental	female	HpDL	R	93
A42	experimental	female	IMM	L	295
A42	experimental	female	IMM	R	311.25
A42	experimental	female	TnA	L	231.25
A42	experimental	female	TnA	R	108.75
A42	experimental	female	SD	L	126.25
A42	experimental	female	SD	R	155
A42	experimental	female	SVL	L	55
A42	experimental	female	SVL	R	66.25
A42	experimental	female	SVM	L	58.75
A42	experimental	female	SVM	R	86.25
A42	experimental	female	HpV	L	40.63
A42	experimental	female	HpV	R	60.94
A42	experimental	female	HpDM	L	98.44
A42	experimental	female	HpDM	R	114.88
A42	experimental	female	HpDL	L	337.5
A42	experimental	female	HpDL	R	318
A43	experimental	female	IMM	L	131.25
A43	experimental	female	IMM	R	57.5
A43	experimental	female	TnA	L	165
A43	experimental	female	TnA	R	57.5
A43	experimental	female	SD	L	27.5
A43	experimental	female	SD	R	8.75
A43	experimental	female	SVL	L	38.75
A43	experimental	female	SVL	R	13.75
A43	experimental	female	SVM	L	31.25
A43	experimental	female	SVM	R	6.25
A43	experimental	female	HpV	L	25.75
A43	experimental	female	HpV	R	13.25
A43	experimental	female	HpDM	L	53.88
A43	experimental	female	HpDM	R	19.5
A43	experimental	female	HpDL	L	78.88
A43	experimental	female	HpDL	R	16.38
A44	experimental	female	IMM	L	80
A44	experimental	female	IMM	R	15
A44	experimental	female	TnA	L	190
A44	experimental	female	TnA	R	38.75
A44	experimental	female	SD	L	62.5
A44	experimental	female	SD	R	15
A44	experimental	female	SVL	L	20
A44	experimental	female	SVL	R	17.5
A44	experimental	female	SVM	L	2.5
A44	experimental	female	SVM	R	10
A44	experimental	female	HpV	L	17.19
A44	experimental	female	HpV	R	22.63
A44	experimental	female	HpDM	L	23.44
A44	experimental	female	HpDM	R	21.13
A44	experimental	female	HpDL	L	53.13
A44	experimental	female	HpDL	R	35.94
A45	experimental	female	IMM	L	55
A45	experimental	female	IMM	R	120
A45	experimental	female	TnA	L	192.5
A45	experimental	female	TnA	R	265
A45	experimental	female	SD	L	2.5
A45	experimental	female	SD	R	6.25
A45	experimental	female	SVL	L	11.25
A45	experimental	female	SVL	R	8.75
A45	experimental	female	SVM	L	6.25
A45	experimental	female	SVM	R	1.25
A45	experimental	female	HpV	L	8.63
A45	experimental	female	HpV	R	17.19
A45	experimental	female	HpDM	L	17.19
A45	experimental	female	HpDM	R	31.25
A45	experimental	female	HpDL	L	21.13
A45	experimental	female	HpDL	R	74.25
A46	experimental	female	IMM	L	466.25
A46	experimental	female	IMM	R	286.25
A46	experimental	female	TnA	L	458.75
A46	experimental	female	TnA	R	379.69
A46	experimental	female	SD	L	12.5
A46	experimental	female	SD	R	12.5
A46	experimental	female	SVL	L	30
A46	experimental	female	SVL	R	25
A46	experimental	female	SVM	L	11.25
A46	experimental	female	SVM	R	16.25
A46	experimental	female	HpV	L	44.5
A46	experimental	female	HpV	R	43
A46	experimental	female	HpDM	L	95.31
A46	experimental	female	HpDM	R	89.06
A46	experimental	female	HpDL	L	368.75
A46	experimental	female	HpDL	R	298.44
A27	experimental	female	IMM	L	956.25
A27	experimental	female	IMM	R	845
A27	experimental	female	TnA	L	373.75
A27	experimental	female	TnA	R	331.25
A27	experimental	female	SD	L	30
A27	experimental	female	SD	R	75
A27	experimental	female	SVL	L	67.5
A27	experimental	female	SVL	R	87.5
A27	experimental	female	SVM	L	37.5
A27	experimental	female	SVM	R	61.25
A27	experimental	female	HpV	L	59.38
A27	experimental	female	HpV	R	150.75
A27	experimental	female	HpDM	L	164.88
A27	experimental	female	HpDM	R	344.5
A27	experimental	female	HpDL	L	393.75
A27	experimental	female	HpDL	R	474.25
